# Supplementary material for: Comparing body composition between the sweet-liking phenotypes: experimental data, systematic review and individual participant data meta-analysis
Source: Int J Obes (Lond). 2024 Mar 11;48(6):764–77. doi: 10.1038/s41366-024-01494-7 (PMC11129949; doi:10.1038/s41366-024-01494-7)
Supplement: Supplementary file 1 — Supplementary Tables [file 41366_2024_1494_MOESM1_ESM.xlsx]

## Sheet: Overview
	Supplementary Tables
	Manuscript: Comparing body composition between the sweet-liking phenotypes: experimental data, systematic review and individual participant data meta-analysis
	Rhiannon Mae Armitage, Vasiliki Iatridi, Martina Sladekova and Martin Richard Yeomans
	Supplementary tables outlining the risk of bias assessment (Tables S1 and S2), fixed and random effects across anthropometric outcome when participants were re-phenotyped using the adjusted cut-offs from the sensitivity specificity analysis (Table S3) alongside summary of effects for participant-level (Tables S4-S6) and study-level moderators (Tables S7-S10).

## Sheet: Table S1
	Table S1. Relevant questions of the NIH (National Institute of Health) Quality Assessment Tool for Observational and Cross-Sectional Studies for evaluating study quality for inclusion in the IPD Meta-analysis
	Question
	Q1. Research Question - Was the research question or objective in this paper clearly stated?
	Q2. Study Population - Was the study population clearly specified and defined?
	Q4. Recruitment - Were all the subjects selected or recruited from the same or similar populations (including the same time period)? Were inclusion and exclusion criteria for being in the study prespecified and applied uniformly to all participants?
	Q5. Sample size - Was a sample size justification, power description, or variance and effect estimates provided?
	Q9. Independent Variables - Were the independent variables clearly defined, valid, reliable, and implemented consistently across all study participants?
	Q11. Dependent Variables - Were the outcome measures (dependent variables) clearly defined, valid, reliable, and implemented consistently across all study participants?

## Sheet: Table S2
	Table S2. Characteristics of the studies included in the current systematic review/meta-analysis.
	Study	Q1: Research Question	Q2: Study Population	Q4: Recruitment	Q5: Sample Size	Q9. Independent Variables	Q11: Dependant Variables	Overall quality rating* RA	Overall quality rating* MY	Notes
	Experiment 1	Yes	Yes	Yes	NR	Yes	Yes	Good	Good
	Experiment 2	Yes	Yes	Yes	NR	Yes	Yes	Good	Good
	Bouhlal et al	Yes	Yes	Yes	NR	Yes*	CD*	Good	Good	Paper was secondary analysis of existing data. BMI was not primary purpose; how and when BMI was collected is not detailed nor is taste test preparation instructions.
	Dubovski et al	Yes	Yes	Yes	NR	Yes*	CD*	Good	Good	BMI not primary purpose. How and when BMI was collected is not detailed nor is taste test preparation instructions.
	Garneau et al	Yes	Yes	Yes*	NR	Yes*	CD*	Good	Good	Preparation instructions prior to taste test and body size measurement protocol unclear.
	Hartman-Petrycka et al	Yes	Yes*	Yes	NR	Yes*	CD*	Good	Good	Only included controls in meta-analysis. How and when BMI was collected is not clear.
	Hayes & Duffy	Yes	Yes	Yes*	NR	CD*	CD*	Fair	Fair	Unpublished dataset presented at a conference. Limited information on poster and from raw data.
	Hayes et al	Yes	Yes	Yes	NR	Yes*	CD*	Good	Good	How and when BMI was collected is not clear nor is taste test preparation instructions.
	Iatridi et al	Yes	Yes	Yes	NR	Yes	Yes	Good	Good
	Lim et al	Yes	Yes	Yes	Yes	Yes	Yes	Good	Good	Preparation instructions prior to taste test and body fat measurement protocol using BIA unclear.
	Methven et al	Yes	Yes	Yes	NR	Yes*	CD*	Good	Good	BMI not primary purpose. How and when BMI was collected is not detailed nor is taste test preparation instructions.
	Nishihara et al	Yes	Yes*	Yes	NR	Yes*	CD*	Good	Good	Only included controls in meta-analysis. How and when BMI was collected is not clear.
	Szczygiel et al	Yes	Yes	Yes	NR	Yes*	CD*	Good	Good	Clear inclusion criteria. Protocol and preparation instructions used for body size measurement are unclear.
	Thai et al	Yes	Yes	Yes*	NR	Yes*	CD*	Good	Good	Unclear inclusion criteria. Protocol and preparation instructions used for body size measurement are unclear.
	Yeomans et al	Yes	Yes	Yes	NR	Yes*	CD*	Good	Good	How and when BMI was collected is not clear.

## Sheet: Table S3
	Table S3. Summary of fixed and random effects across anthropometric outcome and phenotype while holding sex constant using adjusted phenotypes for soultions weaker than 1.0 M.
		Body Mass Index							Fat Free Mass							Body Fat Percentage							Waist Circumference
		Random intercepts			+ Fixed effects				Random intercepts			+ Fixed effects				Random intercepts			+ Fixed effects				Random intercepts			+ Fixed effects
	Fixed effects	b	SE		b	SE	p		b	SE		b	SE	p		b	SE		b	SE	p		b	SE		b	SE	p
	Intercept	24.47	0.61		25.39	0.63	< .001		51.01	0.74		63.7	0.59	< .001		24.89	1.14		19.06	1.15	< .001		83.07	2.28		88.34	2.37	< .001
	Phenotype (MSL vs ESL)				-0.68	0.25	0.007					-1.75	0.51	< .001					-0.78	0.48	0.106					-0.96	1.43	0.503
	Phenotype (SD vs ESL)				0.08	0.3	0.794					-1.96	0.64	0.002					0.31	0.6	0.608					0.36	1.47	0.805
	Sex (female vs male)				-1.07	0.22	< .001					-17.54	0.47	<.001					8.92	0.42	< .001					-9.26	0.97	< .001
	Random effects (SD)
	Level 2 (study ID)	2.3			2.22				1.1			0.59				2.9			2.75				4.37			3.93
	Level 1 (residual)	4.94			4.91				10.46			6.12				9.48			8.45				13.27			12.49
	Deviance	14334.3			14300.5				5789.1			4966.7				13481.8			13061.6				5665.1			5579.2

## Sheet: Table S4
	Table S4. Summary of fixed and random effects across anthropometric outcome for phenotype and participant level moderator of sex.
		Body Mass Index							Fat Free Mass							Body Fat Percentage							Waist Circumference
		Random intercepts			+ Fixed effects				Random intercepts			+ Fixed effects				Random intercepts			+ Fixed effects				Random intercepts			+ Fixed effects
	Fixed effects	b	SE		b	SE	p		b	SE		b	SE	p		b	SE		b	SE	p		b	SE		b	SE	p
	Intercept	24.47	0.61		25.39	0.66	< .001		51.01	0.74		63.77	0.71	< .001		24.89	1.14		18.24	1.21	< .001		83.07	2.28		85.5	2.66	< .001
	Phenotype (MSL vs ESL)				-0.61	0.38	0.109					-1.83	0.81	0.024					-0.48	0.76	0.528					2.91	2.08	0.162
	Phenotype (SD vs ESL)				0.056	0.46	0.903					-2.2	1.21	0.07					3.49	0.95	< .001					3.75	2.19	0.087
	Sex (female vs male)				-1.04	0.38	0.007					-17.66	0.81	< .001					10.26	0.75	< .001					-4.29	2.3	0.063
	PhenotypeMSL:SexFemale				-0.13	0.39	0.792					0.13	1.04	0.902					-0.6	0.96	0.537					-7.06	2.73	0.01
	PhenotypeSD:SexFemale				0.12	0.56	0.831					0.33	1.43	0.818					-4.42	1.12	< .001					-5	2.73	0.067
	Random effects (SD)
	Level 2 (study ID)	2.3			2.22				1.1			0.59				2.9			2.75				4.37			3.91
	Level 1 (residual)	4.94			4.91				10.46			6.12				9.48			8.4				13.27			12.42
	Deviance	14334.3			14298.7				5789.1			4966.7				13481.8			13040.5				5665			5571.1

## Sheet: Table S5
	Table S5. Summary of fixed and random effects across anthropometric outcome for phenotype and participant level moderator of race while holding sex constant.
		Body Mass Index							Fat Free Mass							Body Fat Percentage							Waist Circumference
		Random intercepts			+ Fixed effects				Random intercepts			+ Fixed effects				Random intercepts			+ Fixed effects				Random intercepts			+ Fixed effects
	Fixed effects	b	SE		b	SE	p		b	SE		b	SE	p		b	SE		b	SE	p		b	SE		b	SE	p
	Intercept	24.47	0.61		25.5492	0.73122	< .001		51.01	0.74		63.7227	0.6162	< .001		24.89	1.14		19.5679	1.3203	< .001		83.07	2.28		82.8761	1.72376	< .001
	Phenotype (MSL vs ESL)				-0.58189	0.30388	0.055642					-1.5121	0.571	0.008256					-0.3799	0.5743	0.508					0.78226	1.96001	0.68996
	Phenotype (SD vs ESL)				-0.01125	0.39509	0.977285					-0.9848	0.7356	0.181036					0.7755	0.8367	0.354					0.73907	2.48885	0.76661
	Sex (female vs male)				-0.94138	0.22351	< .001					-17.409	0.4555	< .001					-0.896	1.1877	0.451					3.83411	2.55783	0.13443
	RaceAsian				-1.04996	0.64512	0.103776					-5.5759	1.3664	< .001					5.204	2.0451	0.011					16.7154	6.14409	0.00671
	RaceBlack				3.70848	1.01324	< .001					5.9531	1.642	< .001					1.324	1.2358	0.284					3.23371	5.53834	0.55953
	RaceOther				0.83903	0.69933	0.230368					0.4414	1.2874	0.731778					8.9355	0.4225	< .001					-7.98303	1.03172	< .001
	PhenotypeMSL:RaceAsian				-0.26774	0.71425	0.70781					2.2664	1.6712	0.175458					-1.5925	1.3392	0.235					-3.55105	3.16335	0.26209
	PhenotypeSD:RaceAsian				0.57636	0.71985	0.423416					2.1993	1.7776	0.216388					-0.3273	1.3822	0.813					0.07977	3.28418	0.98063
	PhenotypeMSL:RaceBlack				-2.39674	1.30632	0.066687					-3.8689	2.3989	0.107198					-3.487	2.8759	0.225					28.7262	13.4278	0.03283
	PhenotypeSD:RaceBlack				-2.32316	1.92958	0.228737
	PhenotypeMSL:RaceOther				0.62289	0.90867	0.493105					-0.5794	1.6048	0.718168					-0.3334	1.6103	0.836					-4.05637	6.54812	0.53585
	PhenotypeSD:RaceOther				-1.11663	1.24712	0.370695					-3.5533	2.0464	0.082903					-1.0902	2.2623	0.63					-5.96586	7.38953	0.4198
	Random effects (SD)
	Level 2 (study ID)	2.3			2.15				1.1			0.57				2.9			2.86				4.37			0
	Level 1 (residual)	4.94			4.82				10.46			5.91				9.48			8.44				13.27			11.87
	Deviance	14334.3			12784.2				5789.1			4899.7				13481.8			12715.4				5665			4477.2

## Sheet: Table S6
	Table S6. Summary of fixed and random effects across anthropometric outcome for phenotype and participant level moderator of age while holding sex constant.
		Body Mass Index							Fat Free Mass							Body Fat Percentage							Waist Circumference
		Random intercepts			+ Fixed effects				Random intercepts			+ Fixed effects				Random intercepts			+ Fixed effects				Random intercepts			+ Fixed effects
	Fixed effects	b	SE		b	SE	p		b	SE		b	SE	p		b	SE		b	SE	p		b	SE		b	SE	p
	Intercept	24.47	0.61		24.05	0.701	< .001		51.01	0.74		57.6928	2.8867	< .001		24.89	1.14		14.96	1.161	< .001		83.07	2.28		69.0158	3.7798	< .001
	Phenotype (MSL vs ESL)				-0.6502	0.5771	0.260009					-0.93274	3.43737	0.7862					-0.7956	1.094	0.467					6.8341	4.1688	0.101589
	Phenotype (SD vs ESL)				-0.4314	0.6598	0.513295					5.31124	4.14123	0.2					0.9449	1.268	0.456					13.2502	3.9359	0.000803
	Sex (female vs male)				-1.114	0.2145	< .001					-17.4094	0.46859	< .001					8.818	0.4073	< .001					-9.5509	0.9288	< .001
	Age				0.04822	0.01393	0.000545					0.27038	0.12725	0.0339					0.158	0.02813	< .001					0.7691	0.1406	< .001
	PhenotypeMSL:Age				-0.002572	0.01594	0.87179					-0.04515	0.15253	0.7673					-0.005289	0.03206	0.869					-0.3424	0.1632	0.03628
	PhenotypeSD:Age				0.01552	0.01771	0.381016					-0.32753	0.18127	0.0712					-0.02558	0.03885	0.51					-0.5305	0.148	< .001
	Random effects (SD)
	Level 2 (study ID)	2.3			1.8				1.1			0.39				2.9			1.83				4.37			2.28
	Level 1 (residual)	4.94			4.89				10.46			6.09				9.48			8.28				13.27			11.9
	Deviance	14334.3			14170.4				5789.1			4955.9				13481.8			12980.2				5665			5508.2

## Sheet: Table S7
	Table S7. Summary of fixed and random effects across anthropometric outcome for phenotype and study level moderator of sucrose concentration while holding sex constant.
		Body Mass Index							Fat Free Mass							Body Fat Percentage							Waist Circumference
		Random intercepts			+ Fixed effects				Random intercepts			+ Fixed effects				Random intercepts			+ Fixed effects				Random intercepts			+ Fixed effects
	Fixed effects	b	SE		b	SE	p		b	SE		b	SE	p		b	SE		b	SE	p		b	SE		b	SE	p
	Intercept	24.47	0.61		26.7563	2.44506	< .001		51.01	0.74		60.2551	5.2688	< .001		24.89	1.14		26.4429	2.8024	< .001		83.07	2.28		82.1113	8.741	< .001
	Phenotype (MSL vs ESL)				-0.60133	0.72624	0.408					-7.9598	6.3824	0.213					-1.6778	1.2845	0.1916					0.4103	5.686	0.942
	Phenotype (SD vs ESL)				-0.04152	1.04784	0.968					-2.5669	8.185	0.754					-0.1464	1.8389	0.9365					4.0352	5.5163	0.465
	Sex (female vs male)				-1.0721	0.21465	< .001					-17.5597	0.4671	< .001					8.9435	0.4159	< .001					-9.2909	0.9687	< .001
	SucroseCon				-1.70441	3.00889	0.579					3.6927	5.5256	0.511					-9.5284	3.4787	0.0276					7.9886	10.7097	0.484
	PhenotypeMSL:SucroseCon				-0.12254	0.96062	0.899					6.4785	6.6783	0.332					1.257	1.7464	0.4718					-1.8283	6.5873	0.781
	PhenotypeSD:SucroseCon				0.22321	1.30502	0.864					0.6311	8.5302	0.941					0.9069	2.3621	0.7011					-4.1417	6.8429	0.545
	Random effects (SD)
	Level 2 (study ID)	2.3			2.19				1.1			0.29				2.9			1.85				4.37			3.76
	Level 1 (residual)	4.94			4.9				10.46			6.12				9.48			8.45				13.27			12.47
	Deviance	14334.3			14298.6				5789.1			4963.2				13481.8			13054.3				5665			5577

## Sheet: Table S8
	Table S8. Summary of fixed and random effects across anthropometric outcome for phenotype and study level moderator of number of sucrose repetitions while holding sex constant.
		Body Mass Index							Body Fat Percentage							Waist Circumference
		Random intercepts			+ Fixed effects				Random intercepts			+ Fixed effects				Random intercepts			+ Fixed effects
	Fixed effects	b	SE		b	SE	p		b	SE		b	SE	p		b	SE		b	SE	p
	Intercept	24.47	0.61		24.238	0.88714	< .001		24.89	1.14		24.4576	3.2043	< .001		83.07	2.28		79.6696	6.1576	< .001
	Phenotype (MSL vs ESL)				-0.60731	0.4814	0.207					-1.9909	1.4882	0.181					0.7588	4.8305	0.875
	Phenotype (SD vs ESL)				-0.47103	0.58474	0.421					-0.3679	1.9072	0.847					1.1144	4.5823	0.808
	Sex (female vs male)				-1.08259	0.21437	< .001					8.9238	0.4161	< .001					-9.3367	0.9671	< .001
	SucroseRep				0.47272	0.31176	0.136					-3.4489	1.9449	0.114					4.5265	3.076	0.168
	PhenotypeMSL:SucroseRep				-0.04843	0.23338	0.836					0.791	0.9518	0.406					-1.0553	2.5169	0.675
	PhenotypeSD:SucroseRep				0.29769	0.2637	0.259					0.5701	1.1873	0.631					0.1365	2.7013	0.96
	Random effects (SD)
	Level 2 (study ID)	2.3			1.9				2.9			2.29				4.37			3.06
	Level 1 (residual)	4.94			4.9				9.48			8.44				13.27			12.47
	Deviance	14334.3			14291.7				13481.8			13056.5				5665			5575

## Sheet: Table S9
	Table S9. Summary of fixed and random effects across anthropometric outcome for phenotype and study level moderator of country of data collection while holding sex constant.
		Body Mass Index							Fat Free Mass							Body Fat Percentage							Waist Circumference
		Random intercepts			+ Fixed effects				Random intercepts			+ Fixed effects				Random intercepts			+ Fixed effects				Random intercepts			+ Fixed effects
	Fixed effects	b	SE		b	SE	p		b	SE		b	SE	p		b	SE		b	SE	p		b	SE		b	SE	p
	Intercept	24.47	0.61		24.2531	0.573	< .001		51.01	0.74		63.4167	0.6549	< .001		24.89	1.14		17.2697	1.2342	< .001		83.07	2.28		82.9307	2.7756	< .001
	Phenotype (MSL vs ESL)				-0.64357	0.40608	0.113133					-1.73	0.541	0.00144					-0.3572	0.7472	0.63263					-0.9863	2.3287	0.67202
	Phenotype (SD vs ESL)				-0.21394	0.5111	0.675547					-1.7303	0.6888	0.01222					1.2171	0.9481	0.19942					-0.1458	3.0192	0.96149
	SexFemale				-1.04868	0.21429	< .001					-17.4929	0.4669	< .001					8.9086	0.4161	< .001					-9.1185	0.9567	< .001
	CountryIsrael				-0.30708	2.3931	0.898139
	CountryJapan				-0.25441	3.11694	0.935005
	CountryMalaysia				0.43978	1.5863	0.784329												4.013	2.8956	0.19169					4.9319	4.6067	0.31879
	CountryPoland				4.48804	1.42388	0.007317
	CountrySingapore				-1.46852	1.77718	0.414593												2.9747	3.2083	0.36639
	CountryUSA				2.20541	0.62952	0.000553					2.2943	1.3688	0.09419					3.2618	1.1818	0.00614					7.7402	2.701	0.00429
	PhenotypeMSL:CountryIsrael				-0.03694	2.60899	0.988705
	PhenotypeSD:CountryIsrael				-2.87338	3.49415	0.410966
	PhenotypeMSL:CountryJapan				3.01384	2.95896	0.308524
	PhenotypeSD:CountryJapan				6.39394	3.34798	0.056281
	PhenotypeMSL:CountryMalaysia				-0.87257	1.17053	0.456075												-3.0217	2.0354	0.13783					-1.4645	3.6129	0.68535
	PhenotypeSD:CountryMalaysia				0.20166	1.06453	0.84977												-2.0698	1.8686	0.26815					0.7266	3.826	0.84944
	PhenotypeMSL:CountryPoland				-0.94522	1.06096	0.373067
	PhenotypeSD:CountryPoland				1.3603	0.92322	0.140768
	PhenotypeMSL:CountrySingapore				-1.43731	1.98961	0.470116												-2.6757	3.4407	0.43687
	PhenotypeSD:CountrySingapore				0.14293	1.50955	0.924572												-1.9059	2.6264	0.46813
	PhenotypeMSL:CountryUSA				0.04536	0.54249	0.933366					-0.829	1.5817	0.60036					-0.4815	0.9996	0.63007					-0.7184	3.1604	0.82024
	PhenotypeSD:CountryUSA				-0.26257	0.75188	0.726956					-2.2321	1.8079	0.21734					-1.7026	1.4009	0.22437					-1.1711	4.1278	0.77671
	Random effects (SD)
	Level 2 (study ID)	2.3			1.2				1.1			0.71				2.9			2.15				4.37			3
	Level 1 (residual)	4.94			4.89				10.46			6.1				9.48			8.43				13.27			12.3
	Deviance	14334.3			14264				5789.1			4962.1				13481.8			13048.5				5665			5556

[truncated: 1 more sheets: Table S10]
